# Supplementary material for: MR Fingerprinting with b‐Tensor Encoding for Simultaneous Quantification of Relaxation and Diffusion in a Single Scan
Source: Magn Reson Med. 2022 Jun 17;88(5):2043–57. doi: 10.1002/mrm.29352 (PMC9420788; doi:10.1002/mrm.29352)
Supplement: Supplementary file 1 — Appendix S1 Supplementray Information [file MRM-88-2043-s001.xlsx]

## Sheet: Sheet1
Supporting Infomration Table S1: Examples of mdMRF designs
Prepration ID: ( inversion = 1, T2 prepration = 2 and diffusion = 3).
Prepration values : ( inversion = TI time (ms), T2 prepration = TE times (ms), Diffusion prepration = b values (s/mm2)
Rotation directions in diffusion prepartion modules: 0 = [1 1 -1], 1 = [1 -1 1], 2 = [-1 1 1]
Segment No.	Preparation ID - option 1	Prepration Values - option 1	Diffusion Rotation ID - option 1	Prepration ID - option 2	Preparation Values - option 2	Diffusion Rotation ID - option 2	Waiting time (ms) - Figure 1e	Flip angles (degrees) - option 1 - Figure 2a	Flip angles (degrees) - option 2 - Figure 2b
1	1	21	0	1	21	0	193	10.42	10
2	2	30	0	2	30	0	103	10.82	10
3	2	50	0	2	50	0	203	11.22	10
4	3	1000	0	2	65	0	191	11.64	10
5	3	700	0	2	65	0	180	12.04	10
6	3	300	0	2	65	0	182	12.44	10
7	1	21	0	2	65	0	245	12.82	10
8	2	30	0	2	65	0	196	13.22	10
9	2	50	0	2	65	0	240	13.6	10
10	3	1000	0	2	65	0	279	13.98	10
11	3	700	0	3	1000	0	323	14.34	10
12	3	300	0	3	700	0	290	14.7	10
13	3	1000	1	3	300	0	256	15.06	10
14	3	700	1	3	1000	1	276	15.4	10
15	3	300	1	3	700	1	278	15.72	10
16	3	1000	2	3	300	1	345	16.04	10
17	3	700	2	3	1000	2	332	16.36	10
18	3	300	2	3	700	2	338	16.66	10
19	3	1000	0	3	300	2	318	16.94	10
20	3	700	0	3	1000	0	288	17.2	10
21	3	300	0	3	700	0	275	17.46	10
22	3	1000	1	3	300	0	333	17.7	10
23	3	700	1	3	1000	1	407	17.94	10
24	3	300	1	3	700	1	427	18.14	10
25	3	1000	2	3	300	1	476	18.34	10
26	3	700	2	3	1000	2	462	18.52	10
27	3	300	2	3	700	2	364	18.7	10
28	3	1000	0	3	300	2	310	18.84	10
								18.98	10
								19.08	10
								19.18	10
								19.26	10
								19.32	10
								19.38	10
								19.4	10
								19.42	10
								19.4	10
								19.38	10
								19.32	10
								19.26	10
								19.18	10
								19.08	10
								18.98	10
								18.84	10
								18.7	10
								18.52	10
								18.34	10
								18.14	10
								10.42	10
								10.82	10
								11.22	10
								11.64	10
								12.04	10
								12.44	10
								12.82	10
								13.22	10
								13.6	10
								13.98	10
								14.34	10
								14.7	10
								15.06	10
								15.4	10
								15.72	10
								16.04	10
								16.36	10
								16.66	10
								16.94	10
								17.2	10
								17.46	10
								17.7	10
								17.94	10
								18.14	10
								18.34	10
								18.52	10
								18.7	10
								18.84	10
								18.98	10
								19.08	10
								19.18	10
								19.26	10
								19.32	10
								19.38	10
								19.4	10
								19.42	10
								19.4	10
								19.38	10
								19.32	10
								19.26	10
								19.18	10
